# Supplementary material for: Prevalence and Antimicrobial Resistance of Enterobacteriaceae in Wild Birds Across Europe: A Systematic Review
Source: Antibiotics (Basel). 2025 Sep 8;14(9):905. doi: 10.3390/antibiotics14090905 (PMC12466876; doi:10.3390/antibiotics14090905)
Supplement: Supplementary file 1 [file antibiotics-14-00905-s001.zip]

Archive with 1 entries (1 files):
- antibiotics-3813900-supplementary.pdf
